# Supplementary material for: Prediction of Postoperative Pathologic Risk Factors in Cervical Cancer Patients Treated with Radical Hysterectomy by Machine Learning
Source: Curr Oncol. 2022 Dec 6;29(12):9613–29. doi: 10.3390/curroncol29120755 (PMC9776916; doi:10.3390/curroncol29120755)
Supplement: Supplementary file 1 [file curroncol-29-00755-s001.zip]

Archive with 1 entries (1 files):
- curroncol-1985223-supplementary.pdf
